# Supplementary material for: Increased Density of Mobile Health Unit Encounters Among Primary Care Health Professional Shortage Areas
Source: Int J Environ Res Public Health. 2026 Apr 3;23(4):457. doi: 10.3390/ijerph23040457 (PMC13116873; doi:10.3390/ijerph23040457)
Supplement: Supplementary file 1 [file ijerph-23-00457-s001.zip]

Archive with 1 entries (1 files):
- ijerph-4194210-supplementary.pdf
